# Supplementary material for: Neurodegeneration in frontotemporal lobar degeneration and motor neurone disease associated with expansions in C9orf72 is linked to TDP‐43 pathology and not associated with aggregated forms of dipeptide repeat proteins
Source: Neuropathol Appl Neurobiol. 2015 Dec 7;42(3):242–54. doi: 10.1111/nan.12292 (PMC4832296; doi:10.1111/nan.12292)
Supplement: Supplementary file 3 — Table S1. selected clinical, neuropathological and genetic data on the 29 cases employed in the study. [file NAN-42-242-s003.xlsx]

## Sheet: Sheet1
case ID#	MRC BBN ID#	Gender	Age at onset	Age at death	Duration	Clinical Diagnosis	Pathological Diagnosis	Histology	Spinal cord
1	BBN_5681	M	49	58	9	bvFTD	FTD (C9ORF72 pos)	FTLD-TDP A	C
2	BBN_14793	M	54	65	11	bvFTD	FTD (C9ORF72 pos)	FTLD-TDP A	na
3	BBN_5719	F	59	64	5	bvFTD	FTD (C9ORF72 pos)	FTLD-TDP A	na
4	BBN_5752	M	64	72	8	bvFTD	FTD (C9ORF72 pos)	FTLD-TDP A	na
5	BBN_5756	F	52	70	18	bvFTD	FTD (C9ORF72 pos)	FTLD-TDP B	na
6	BBN_5772	F	70	73	3	bvFTD+MND	FTD+MND (C9ORF72 pos)	FTLD-TDP B	C,L
7	BBN_5663	M	57	59	2	bvFTD+MND	FTD+MND (C9ORF72 pos)	FTLD-TDP B	C,L
8	BBN_4253	F	53	59	6	bvFTD+MND	FTD+MND (C9ORF72 pos)	FTLD-TDP B	L
9	BBN_5771	F	63	65	2	bvFTD+MND	FTD+MND (C9ORF72 pos)	FTLD-TDP B	na
10	BBN_5691	M	60	62	2	bvFTD+MND	FTD+MND (C9ORF72 pos)	FTLD-TDP B	na
11	BBN_24359	M	51	58	7	bvFTD+MND	FTD+MND (C9ORF72 pos)	FTLD-TDP B	na
12	BBN_16304	M	57	59	2	MND	MND (C9ORF72 pos)	MND	C
13	BBM_6232	M	69	70	1	MND	MND (C9ORF72 pos)	MND	C
14	BBN_16615	F	64	64	1	MND	MND (C9ORF72 pos)	MND	C
15	BBN_16651	M	na	51	na	MND	MND (C9ORF72 pos)	MND	C
16	BBN_16304	M	62	64	2	MND	MND (C9ORF72 pos)	MND	na
17	BBN_3212	M	60	65	5	MND	MND (C9ORF72 pos)	MND	C,L
18	BBN_3340	M	na	45	na	MND	MND (C9ORF72 pos)	MND	C
19	BBN_3344	M	53	55	2	MND	MND (C9ORF72 pos)	MND	C
20	BBN_24300	M	55	58	3	MND	MND (C9ORF72 pos)	MND	na
21	BBN_6246	F	63	68	5	MND	MND (C9ORF72 neg)	MND	C
22	BBN_6243	M	65	67	1.5	MND	MND (C9ORF72 neg)	MND	C
23	BBN_16381	M	62	63	1	MND	MND (C9ORF72 neg)	MND	L
24	BBN_6256	M	57	59	2	MND	MND (C9ORF72 neg)	MND	C,L
25	BBN_16277	M	na	54	na	none	Control	none	C,L
26	BBN_16317	M	na	79	na	none	Control	none	C
27	BBN_15629	F	na	58	na	none	Control	none	C
28	BBN_16535	F	na	64	na	none	Control	none	L
29	BBN_16488	M	na	57	na	none	Control	none	C
